# Supplementary material for: Exploratory Genome-Wide Association Analysis to Identify Pharmacogenetic Determinants of Response to R-CHOP in Diffuse Large B-Cell Lymphoma
Source: Cancers (Basel). 2023 May 13;15(10):2753. doi: 10.3390/cancers15102753 (PMC10216814; doi:10.3390/cancers15102753)
Supplement: Supplementary file 1 [file cancers-15-02753-s001.zip]

Archive with 1 entries (1 files):
- cancers-2345720-supplementary.pdf
